# Supplementary material for: Short-Term Ambient Air Pollution and Urticaria in Guangzhou, China: Estimating the Association and Population Attributable Fraction
Source: Toxics. 2023 Nov 21;11(12):949. doi: 10.3390/toxics11120949 (PMC10747676; doi:10.3390/toxics11120949)
Supplement: Supplementary file 1 [file toxics-11-00949-s001.zip]

Archive with 1 entries (1 files):
- toxics-2695432-supplementary.pdf
